# Supplementary material for: Inflammation and Vasculitis Related to Brolucizumab
Source: J Clin Med. 2024 Sep 2;13(17):5208. doi: 10.3390/jcm13175208 (PMC11396242; doi:10.3390/jcm13175208)
Supplement: Supplementary file 1 [file jcm-13-05208-s001.zip]

Archive with 1 entries (1 files):
- jcm-3131241-supplementary.pdf
